# Supplementary material for: Social Behavior and Group Formation in Male Asian Elephants (Elephas maximus): The Effects of Age and Musth in Wild and Zoo-Housed Animals
Source: Animals (Basel). 2022 May 8;12(9):1215. doi: 10.3390/ani12091215 (PMC9100748; doi:10.3390/ani12091215)
Supplement: Supplementary file 1 [file animals-12-01215-s001.zip]

Archive with 1 entries (1 files):
- animals-1706702-supplementary.pdf
